# Supplementary material for: Broadly-Reactive Neutralizing and Non-neutralizing Antibodies Directed against the H7 Influenza Virus Hemagglutinin Reveal Divergent Mechanisms of Protection
Source: PLoS Pathog. 2016 Apr 15;12(4):e1005578. doi: 10.1371/journal.ppat.1005578 (PMC4833315; doi:10.1371/journal.ppat.1005578)
Supplement: S3 Table — (XLSX) [file ppat.1005578.s012.xlsx]

## Sheet: 2004-2014 Summ - by year
A	Frequency (by year)		B	Frequency (by year)		E	Frequency (by year)		B	Frequency (by year)		D	Frequency (by year)		E	Frequency (by year)		C	Frequency (by year)
2004	78	% RRSGSS	2004	78		2004	78		2004	78		2004	78		2004	78		2004	78
---RRSGSS---	47	60.2564	---WLLSNSDNAA---	31		---NPRNK---	33		---TTEQTKLYGS---	24		---VGSSKYQQSFTPSPGAR---	22		---FLRGKS---	40		---GCEGDC---	21
---TRSGSS---	15		---WLLSNTDNAA---	16		---NTRKD---	23		---ATEQTKLYGS---	22		---VGSSNYQQSFVPSPGAR---	20		---FFRGES---	37		---NCEGDC---	19
---RRSESS---	7		---WLLSNNDNAA---	14		---NTRKG---	16		---TTEQTRLYGS---	16		---VRSSKYQQSFTPSPGAR---	8		---FLRGES---	1		---SCEGDC---	14
---RRSGPS---	5		---WLLSNTDNAT---	7		---NPRDK---	5		---VSEQTKLYGS---	14		---VGSSNYHQSFVPSPGAR---	7		2005	144		---SCRGDC---	12
---GRSGSS---	2		---WLLSNSDNSA---	4		---NTRED---	1		---VSEQTKLYGN---	2		---VESSNYQQSFVPSPGAR---	6		---FFRGES---	127		---SCKGDC---	5
---KRLGSS---	1		---WLLSNNDNDA---	2		2005	144		2005	144		---VESSNYQQSFVPSPGVR---	5		---FLRGKS---	10		---SCGGNC---	3
---KRSGSS---	1		---WLLSNSDNAT---	2		---NPRNK---	114		---VSEQTKLYGS---	107		---VRSSKYQQSFTPNPGAR---	3		---FLRGRS---	3		---GSEGDC---	1
2005	144	% RRSGSS	---WLLSNSNNAA---	1		---NTRKD---	13		---VSEQTKLYGN---	15		---VKSSKYQQSFTPSPGAR---	2		---FFKGES---	2		---NCDGDC---	1
---TRSGSS---	121	84.0278	---WLLSSTDNAA---	1		---NPRDK---	10		---TTEQTKLYGS---	11		---VGSSNYQQSFIPSPGAR---	1		---FFRGGS---	1		---NCEGNC---	1
---RRSGSS---	19		2005	144		---NPKDK---	5		---ATEQTKLYGS---	6		---VGSSNYQQSFVPSPEAR---	1		---FMRGKS---	1		---SCGGDC---	1
---ARSGSS---	2		---WLLSNSDNAA---	74		---NPRKK---	1		---TAEQTKLYGS---	2		---VRSSKYQQSFTPSPGPR---	1		2006	108		2005	144
---KRSGSS---	1		---WLLSNSDNSA---	57		---NTRKG---	1		---ASEQTKLYGS---	1		---VRSSKYQQSFTPSTGAR---	1		---FFRGES---	92		---SCRGDC---	84
---TRSDSS---	1		---WLLSNTDNAA---	12		2006	108		---ISEQTKLYGS---	1		---VRSSKYRQSFTPSPGAR---	1		---FLRGKS---	13		---SCGGNC---	32
2006	108	% RRSGSS	---WLLSNNDNAA---	1		---NPRNK---	92		---TTEQTRLYGS---	1		2005	144		---FLKGKS---	2		---NCEGDC---	12
---RRSGSS---	78	72.2222	2006	108		---NTRKD---	16		2006	108		---VRSSKYQQSFTPSPGAR---	69		---FLRGKF---	1		---NCRGDC---	7
---TRSGSS---	26		---WLLSNSDNAA---	65		2007	70		---ADEQTKLYGS---	45		---VRSSKYQQSFTPNPGAR---	32		2007	70		---GCEGDC---	6
---RRSDSS---	2		---WLLSNSDNSA---	25		---NPRNK---	46		---ATEQTKLYGS---	20		---VISSKYRQSFTPSPGAR---	15		---FFRGES---	48		---NCEGNC---	1
---KRSGSS---	1		---WLLSNSDNVA---	1		---NTRKD---	19		---TTEQTKLYGS---	16		---VGSSNYQQSFVPSPGAR---	10		---FLRGKS---	19		---SCEGDC---	1
---RRTGSS---	1		---WLLSNSDSAA---	1		---NIRNE---	3		---VSEQTKLYGS---	15		---VGSSKYQQSFTPSPGAR---	6		---FLRGES---	2		---SCRGNC---	1
2007	70	% RRSGSS	---WLLSNTDNAA---	16		---NIRSE---	1		---ASEQTKLYGS---	11		---VKSSKYQQSFTPSPGAR---	5		---FFRGGS---	1		2006	108
---RRSGSS---	61	87.1429	2007	70		---NPRDK---	1		---AAEQTKLYGS---	1		---VESSNYQQSFVPSPGAR---	1		2008	36		---GCEGDC---	61
---KRSGSS---	5		---WLLSNSDNAA---	43		2008	36		2007	70		---VGSSNYQKSFVPSPGAR---	1		---FLRGKS---	23		---SCRGDC---	25
---RRSGPS---	3		---WLLSNTDNAA---	19		---NTRKD---	19		---ATEQTKLYGS---	44		---VGSSNYQQSFVPSPEAR---	1		---FFRGES---	7		---NCEGDC---	14
---KRSGPS---	1		---WLLSNSDNAV---	4		---NPRNK---	15		---TTEQTKLYGS---	18		---VGTSNYQQSFVPSPGAR---	1		---FLRGES---	3		---GCEGNC---	4
2008	36	% RRSGSS	---WLLSNIDNAA---	1		---NARKD---	1		---AAEQTKLYGS---	5		---VRSSKYHQSFTPSPGAR---	1		---FFKGES---	2		---NCEGNC---	2
---RRSGSS---	35	97.2222	---WLLSNSNNAA---	1		---NPRKD---	1		---DAEQTKLYGS---	1		---VRSSKYQQSFIPSPGAR---	1		---FFRGGS---	1		---GCKGDC---	1
---RRSRSS---	1		---WLLSNTDNAV---	1		2009	48		---DTEQTKLYGS---	1		---VRSSKYQQSFTPSPGTR---	1		2009	48		---SCGGNC---	1
2009	48	% RRSGSS	---WLLSNTDNDA---	1		---NTRKD---	28		---ITEQTKLYGS---	1		2006	108		---FLRGKS---	31		2007	70
---RRSGSS---	40	83.3333	2008	36		---NPRNK---	10		2008	36		---VGSSKYQQSFTPSPGAR---	61		---FFRGES---	12		---GCEGDC---	37
---RRTGSS---	5		---WLLSNTDNAA---	20		---NSRKD---	5		---TTEQTKLYGS---	20		---VGSSNYQQSFVPSPGAR---	14		---FLKGKS---	3		---NCEGDC---	10
---KRSGSS---	2		---WLLSNSDNAA---	14		---NPRDK---	4		---ATEQTKLYGS---	12		---VRSSKYQQSFTPSPGAR---	14		---FFRGKS---	1		---NCEGNC---	5
---RRSGFS---	1		---WLLLNTDNAA---	1		---NIRKD---	1		---AAEQTKLYGS---	1		---VRSSKYQQSFTPSPGTR---	11		---FLRGES---	1		---SCEGDC---	5
2010	100	% RRSGSS	---WLLSSTDNAA---	1		2010	100		---ATEQTKLYGN---	1		---VGSSKYLQSFTPSPGAR---	2		2010	100		---NCEGEC---	4
---RRSGSS---	93	93	2009	48		---NPRNK---	52		---TAEQTKLYGS---	1		---VESSNYQQSFVPSPGAR---	1		---FFRGES---	49		---ACEGDC---	2
---RRPGSS---	2		---WLLSNTDNAA---	29		---NTRKD---	44		---TTEQTKLYGN---	1		---VGSFNYQQSFVPSPGAR---	1		---FLRGKS---	48		---GCEGGC---	2
---RRSESS---	2		---WLLSNSDNAA---	9		---NTRRD---	4		2009	48		---VGSSKCQQSFTPSPGAR---	1		---FLRGES---	3		---DCEGDC---	1
---RRSGPS---	2		---WLLSNKENAT---	5		2011	58		---TTEQTKLYGS---	25		---VGSSKYQQSFIPSPGAR---	1		2011	58		---GCEGDR---	1
---KRSGSS---	1		---WLLSNSNNAA---	3		---NTRRD---	20		---ATEQTKLYGS---	13		---VGSSKYQQSFVPSPGAR---	1		---FLRGKS---	35		---GCEGDY---	1
2011	58	% RRSGSS	---WLLSNSNDAA---	1		---NPRNK---	19		---VTEQIKLYGN---	4		---VRSSKYQQSFTPNPGAR---	1		---FFRGES---	20		---GCEGNC---	1
---RRSGSS---	44	75.8621	---WLLSSTDNAA---	1		---NTRKD---	9		---ITEQTKLYGS---	2		2007	70		---FLIGKS---	1		---GCGGDC---	1
---KRSGSS---	10		2010	100		---NTKKD---	3		---TAEQTKLYGS---	2		---VGSSKYQQSFTPSPGAR---	45		---FLRGRS---	1		2008	36
---RKSGSS---	2		---WLLSNSDNAA---	51		---NTRRG---	2		---AAEQTKLYGS---	1		---VGSSNYQQSFVPSPGAR---	22		---FVRGKS---	1		---GCEGDC---	14
---RISLSS---	1		---WLLSNTDNAA---	46		---NIRRD---	1		---VTEQNKLYGN---	1		---VGSSKYQQSFTPSPGTR---	2		2012	30		---NCEGDC---	14
---RRSGFS---	1		---WLLSDSNNAA---	1		---NPRDK---	1		2010	100		---VGSSNYQQSFVPSPEAR---	1		---FLRGKS---	17		---SCEGDC---	7
2012	30	% RRSGSS	---WLLSNTDYAA---	1		---NTRRN---	1		---ATEQTKLYGS---	49		2008	36		---FFRGES---	13		---GCEGGC---	1
---RRSGSS---	28	93.3333	---WLLSNTNNAA---	1		---NTTRD---	1		---TTEQTKLYGS---	26		---VGSSNYQQSFVPSPGAR---	19		2013	167		2009	48
---KRSGSS---	2		2011	58		---TPRRN---	1		---TAEQTKLYGS---	17		---VGSSKYQQSFTPSPGAR---	10		---FLRGKS---	141		---NCEGDC---	29
2013	167	% RRSGSS	---WLLSNTDNAA---	22		2012	30		---TTEQAKLYGS---	5		---VGSSKYQQSFTPSPGTR---	5		---FFRGES---	25		---GCEGDC---	13
---RRSGSS---	165	98.8024	---WLLSNSDNAA---	14		---NTRRD---	15		---ANEQTKLYGS---	3		---VGSSNYQQSFIPSPGAR---	1		---FFRGDS---	1		---SCEGDC---	4
---RRSESS---	1		---WLLSNNDNVA---	10		---NPRNK---	13		2011	58		---VGSSNYQQSFVPSPGTR---	1		2014	6		---GCGGDC---	1
---RRSRSS---	1		---WLLSNSNNAA---	4		---NTRKD---	2		---TTEQTKLYGS---	18		2009	48		---FLRGKS---	5		---NCEGNC---	1
2014	6	% RRSGSS	---WLLSNTDKAA---	4		2013	167		---ATEQTKLYGS---	17		---VGSSNYQQSFVPSPGAR---	28		---FFRGES---	1		2010	100
---RRSGSS---	5	83.3333	---WLLSDSDNAA---	1		---NTRKS---	100		---TTEQTKLYGG---	10		---VGSSKYQQSFTPSPGAR---	13					---GCEGNC---	50
---RRLGSS---	1		---WLLSNSDNGA---	1		---NTRKA---	28		---TAEQTKLYGS---	3		---VASSNYHQSFSPSPGAR---	5					---SCEGDC---	18
			---WLLSNTNNAA---	1		---NPRNK---	24		---ANEQTKLYGS---	2		---VG?SNYQQSFVPSPGAR---	1					---GCEGDC---	15
			---WLLSYQDNAA---	1		---NTRKD---	8		---STEQTKLYGS---	2		---VGSSKYQQSFTPSPGTR---	1					---NCEGDC---	13
			2012	30		---NTRRD---	3		---AAEQTKLYGS---	1		2010	100					---DCEGDC---	2
			---WLLSNTDNAA---	17		---NPRSK---	2		---TAEQAKLYGS---	1		---VGSSKYQQSFTPSPGAR---	48					---DCEGNC---	1
			---WLLSNSDNAA---	13		---NTKKD---	1		---TTEQTRLYGS---	1		---VGSSNYQQSFVPSPGAR---	47					---NCEGEC---	1
			2013	167		---NTRKN---	1		---TTKQTKLYGI---	1		---VGSSKYQQSFTPIPGAR---	1					2011	58
			---WLLSNTDNAA---	136		2014	6		---TTKQTKLYGS---	1		---VGSSKYQQSFTPNPGAR---	1					---SCEGDC---	27
			---WLLSNSDNAA---	26		---NTRKS---	5		---TTKQTNLYGI---	1		---VGSSKYQQSFTPSLGAR---	1					---GCEGDC---	19
			---WLLSNTDDAA---	5		---NPRSK---	1		2012	30		---VGSSKYQQSFTPSPGTR---	1					---NCEGDC---	9
			2014	6					---TTEQTKLYGS---	14		---VGSSNYQQSFVPSPGTR---	1					---DCEGDC---	3
			---WLLSNTDNAA---	5					---ATEQTKLYGS---	10		2011	58					2012	30
			---WLLSNSDNAA---	1					---TAEQTKLYGS---	2		---VGSSNYQQSFVPSPGAR---	37					---GCEGDC---	10
									---VTEQTKLYGS---	2		---VGSSKYQQSFTPSPGAR---	19					---NCEGDC---	8
									---AAEQTKLYGS---	1		---IGSSNYQQSFVPSPGAR---	1					---SCEGDC---	8
									---DTEQTKLYGS---	1		---VGSSKYQQSFAPSPGAR---	1					---GCEGNC---	3
									2013	167		2012	30					---SCDGDC---	1
									---TAEQTKLYGS---	133		---VGSSNYQQSFVPSPGAR---	16					2013	167
									---ATEQTKLYGS---	26		---VGSSKYQQSFTPSPGAR---	11					---NCEGDC---	136
									---TTEQTKLYGS---	8		---VGSSKYQQSFIPSPGAR---	2					---GCEGDC---	24
									2014	6		---VGSSNYQQSFVPSPGVR---	1					---DCEGDC---	4
									---TAEQTKLYGS---	5		2013	167					---SCEGDC---	3
									---AAEQTKLYGS---	1		---VGSSNYQQSFVPSPGAR---	111					2014	6
												---VRSSNYQQSFVPSPGAG---	27					---NCEGDC---	5
												---VGSSKYQQSFTPSPGAR---	25					---SCEGDC---	1
												---VGSSKYQQSFTPNPGAR---	1
												---VGSSNYQQSFAPSPGAR---	1
												---VGSSNYQQSFVPSPGER---	1
												---VRSSNYQQSFMPSPGAG---	1
												2014	6
												---VGSSNYQQSFVPSPGAR---	5
												---VGSSKYQQSFTPSPGAR---	1

## Sheet: 2004-2014 Summ - all yrs
	Label	Variant	Frequency total (2004-2014)
	A	---RRSGSS---	615
		---TRSGSS---	162
		---KRSGSS---	23
		---RRSESS---	10
		---RRSGPS---	10
		---RRTGSS---	6
		---ARSGSS---	2
		---GRSGSS---	2
		---RKSGSS---	2
		---RRPGSS---	2
		---RRSDSS---	2
		---RRSGFS---	2
		---RRSRSS---	2
		---KRLGSS---	1
		---KRSGPS---	1
		---RISLSS---	1
		---RRLGSS---	1
		---TRSDSS---	1
	B	---WLLSNSDNAA---	341
		---WLLSNTDNAA---	338
		---WLLSNSDNSA---	86
		---WLLSNNDNAA---	15
		---WLLSNNDNVA---	10
		---WLLSNSNNAA---	9
		---WLLSNTDNAT---	7
		---WLLSNKENAT---	5
		---WLLSNTDDAA---	5
		---WLLSNSDNAV---	4
		---WLLSNTDKAA---	4
		---WLLSSTDNAA---	3
		---WLLSNNDNDA---	2
		---WLLSNSDNAT---	2
		---WLLSNTNNAA---	2
		---WLLLNTDNAA---	1
		---WLLSDSDNAA---	1
		---WLLSDSNNAA---	1
		---WLLSNIDNAA---	1
		---WLLSNSDNGA---	1
		---WLLSNSDNVA---	1
		---WLLSNSDSAA---	1
		---WLLSNSNDAA---	1
		---WLLSNTDNAV---	1
		---WLLSNTDNDA---	1
		---WLLSNTDYAA---	1
		---WLLSYQDNAA---	1
	C	---NPRNK---	418
		---NTRKD---	181
		---NTRKS---	105
		---NTRRD---	42
		---NTRKA---	28
		---NPRDK---	21
		---NTRKG---	17
		---NPKDK---	5
		---NSRKD---	5
		---NTKKD---	4
		---NIRNE---	3
		---NPRSK---	3
		---NTRRG---	2
		---NARKD---	1
		---NIRKD---	1
		---NIRRD---	1
		---NIRSE---	1
		---NPRKD---	1
		---NPRKK---	1
		---NTRED---	1
		---NTRKN---	1
		---NTRRN---	1
		---NTTRD---	1
		---TPRRN---	1
	B	---ATEQTKLYGS---	219
		---TTEQTKLYGS---	180
		---TAEQTKLYGS---	165
		---VSEQTKLYGS---	136
		---ADEQTKLYGS---	45
		---TTEQTRLYGS---	18
		---VSEQTKLYGN---	17
		---ASEQTKLYGS---	12
		---AAEQTKLYGS---	11
		---TTEQTKLYGG---	10
		---ANEQTKLYGS---	5
		---TTEQAKLYGS---	5
		---VTEQIKLYGN---	4
		---ITEQTKLYGS---	3
		---DTEQTKLYGS---	2
		---STEQTKLYGS---	2
		---VTEQTKLYGS---	2
		---ATEQTKLYGN---	1
		---DAEQTKLYGS---	1
		---ISEQTKLYGS---	1
		---TAEQAKLYGS---	1
		---TTEQTKLYGN---	1
		---TTKQTKLYGI---	1
		---TTKQTKLYGS---	1
		---TTKQTNLYGI---	1
		---VTEQNKLYGN---	1
	D	---VGSSNYQQSFVPSPGAR---	329
		---VGSSKYQQSFTPSPGAR---	261
		---VRSSKYQQSFTPSPGAR---	91
		---VRSSKYQQSFTPNPGAR---	36
		---VRSSNYQQSFVPSPGAG---	27
		---VISSKYRQSFTPSPGAR---	15
		---VRSSKYQQSFTPSPGTR---	12
		---VGSSKYQQSFTPSPGTR---	9
		---VESSNYQQSFVPSPGAR---	8
		---VGSSNYHQSFVPSPGAR---	7
		---VKSSKYQQSFTPSPGAR---	7
		---VASSNYHQSFSPSPGAR---	5
		---VESSNYQQSFVPSPGVR---	5
		---VGSSKYQQSFIPSPGAR---	3
		---VGSSNYQQSFVPSPEAR---	3
		---VGSSKYLQSFTPSPGAR---	2
		---VGSSKYQQSFTPNPGAR---	2
		---VGSSNYQQSFIPSPGAR---	2
		---VGSSNYQQSFVPSPGTR---	2
		---IGSSNYQQSFVPSPGAR---	1
		---VG?SNYQQSFVPSPGAR---	1
		---VGSFNYQQSFVPSPGAR---	1
		---VGSSKCQQSFTPSPGAR---	1
		---VGSSKYQQSFAPSPGAR---	1
		---VGSSKYQQSFTPIPGAR---	1
		---VGSSKYQQSFTPSLGAR---	1
		---VGSSKYQQSFVPSPGAR---	1
		---VGSSNYQKSFVPSPGAR---	1
		---VGSSNYQQSFAPSPGAR---	1
		---VGSSNYQQSFVPSPGER---	1
		---VGSSNYQQSFVPSPGVR---	1
		---VGTSNYQQSFVPSPGAR---	1
		---VRSSKYHQSFTPSPGAR---	1
		---VRSSKYQQSFIPSPGAR---	1
		---VRSSKYQQSFTPSPGPR---	1
		---VRSSKYQQSFTPSTGAR---	1
		---VRSSKYRQSFTPSPGAR---	1
		---VRSSNYQQSFMPSPGAG---	1
	E	---FFRGES---	431
		---FLRGKS---	382
		---FLRGES---	10
		---FLKGKS---	5
		---FFKGES---	4
		---FLRGRS---	4
		---FFRGGS---	3
		---FFRGDS---	1
		---FFRGKS---	1
		---FLIGKS---	1
		---FLRGKF---	1
		---FMRGKS---	1
		---FVRGKS---	1
	C	---NCEGDC---	269
		---GCEGDC---	220
		---SCRGDC---	121
		---SCEGDC---	88
		---GCEGNC---	58
		---SCGGNC---	36
		---DCEGDC---	10
		---NCEGNC---	10
		---NCRGDC---	7
		---NCEGEC---	5
		---SCKGDC---	5
		---GCEGGC---	3
		---ACEGDC---	2
		---GCGGDC---	2
		---DCEGNC---	1
		---GCEGDR---	1
		---GCEGDY---	1
		---GCKGDC---	1
		---GSEGDC---	1
		---NCDGDC---	1
		---SCDGDC---	1
		---SCGGDC---	1
		---SCRGNC---	1
